# Supplementary material for: Fatty Acids and Volatile Flavor Components of Adipose Tissue from Local Tibetan Sheep in Qinghai with Dietary Supplementation of Palm Kernel Meal (PKM)
Source: Animals (Basel). 2024 Jul 20;14(14):2113. doi: 10.3390/ani14142113 (PMC11274258; doi:10.3390/ani14142113)
Supplement: Supplementary file 1 [file animals-14-02113-s001.zip]

Archive with 1 entries (1 files):
- animals-3070461-supplementary.pdf
